# Supplementary material for: Utilizing host endogenous microRNAs to negatively regulate the replication of porcine reproductive and respiratory syndrome virus in MARC-145 cells
Source: PLoS One. 2018 Jul 3;13(7):e0200029. doi: 10.1371/journal.pone.0200029 (PMC6029797; doi:10.1371/journal.pone.0200029)
Supplement: S1 Table — (XLS) [file pone.0200029.s001.xls]

## Sheet: Sheet1
S1 Table. MiRNA-read numbers in PRRSV-infected and uninfected MARC-145 cells.
pairwise	miR-name	Mock-total-reads	PRRSV-total-reads	Mock-expressed	PRRSV-expressed
Mock-PRRSV	mml-let-7a	5955834	9636250	1891264	1865115
Mock-PRRSV	mml-let-7b	5955834	9636250	685399	179225
Mock-PRRSV	mml-let-7c	5955834	9636250	44881	5612
Mock-PRRSV	mml-let-7d	5955834	9636250	194210	71672
Mock-PRRSV	mml-let-7e	5955834	9636250	399487	279199
Mock-PRRSV	mml-let-7f	5955834	9636250	1267281	1569627
Mock-PRRSV	mml-let-7g	5955834	9636250	46468	9605
Mock-PRRSV	mml-let-7i	5955834	9636250	24839	83662
Mock-PRRSV	mml-miR-1	5955834	9636250	381	48
Mock-PRRSV	mml-miR-100	5955834	9636250	2125	4079
Mock-PRRSV	mml-miR-101	5955834	9636250	2486	134344
Mock-PRRSV	mml-miR-103	5955834	9636250	129878	474309
Mock-PRRSV	mml-miR-106a	5955834	9636250	69	86
Mock-PRRSV	mml-miR-106b	5955834	9636250	975	4653
Mock-PRRSV	mml-miR-107	5955834	9636250	36457	338159
Mock-PRRSV	mml-miR-10a	5955834	9636250	7556	51953
Mock-PRRSV	mml-miR-10b	5955834	9636250	964	3630
Mock-PRRSV	mml-miR-1185	5955834	9636250	29	38
Mock-PRRSV	mml-miR-1224-5p	5955834	9636250	91	26
Mock-PRRSV	mml-miR-122a	5955834	9636250	161	120
Mock-PRRSV	mml-miR-1255a	5955834	9636250	206	236
Mock-PRRSV	mml-miR-1255b	5955834	9636250	28	43
Mock-PRRSV	mml-miR-125a-3p	5955834	9636250	138	65
Mock-PRRSV	mml-miR-125a-5p	5955834	9636250	3327	38676
Mock-PRRSV	mml-miR-125b	5955834	9636250	1437	1774
Mock-PRRSV	mml-miR-126	5955834	9636250	7	118
Mock-PRRSV	mml-miR-1260b	5955834	9636250	77	11
Mock-PRRSV	mml-miR-1262	5955834	9636250	16	18
Mock-PRRSV	mml-miR-1271	5955834	9636250	145	5982
Mock-PRRSV	mml-miR-1277	5955834	9636250	932	8228
Mock-PRRSV	mml-miR-1284	5955834	9636250	336	811
Mock-PRRSV	mml-miR-128a	5955834	9636250	9956	9511
Mock-PRRSV	mml-miR-128b	5955834	9636250	3720	9708
Mock-PRRSV	mml-miR-1304	5955834	9636250	153	239
Mock-PRRSV	mml-miR-130a	5955834	9636250	2196	1535
Mock-PRRSV	mml-miR-130b	5955834	9636250	1089	3768
Mock-PRRSV	mml-miR-132	5955834	9636250	5	25
Mock-PRRSV	mml-miR-1323	5955834	9636250	17	41
Mock-PRRSV	mml-miR-134	5955834	9636250	196	11
Mock-PRRSV	mml-miR-135a	5955834	9636250	2	19
Mock-PRRSV	mml-miR-135b	5955834	9636250	12	123
Mock-PRRSV	mml-miR-138	5955834	9636250	195	362
Mock-PRRSV	mml-miR-139-3p	5955834	9636250	480	20
Mock-PRRSV	mml-miR-139-5p	5955834	9636250	91	55
Mock-PRRSV	mml-miR-140-3p	5955834	9636250	239031	539458
Mock-PRRSV	mml-miR-140-5p	5955834	9636250	7	31
Mock-PRRSV	mml-miR-143	5955834	9636250	63	132
Mock-PRRSV	mml-miR-145	5955834	9636250	27	5
Mock-PRRSV	mml-miR-146a	5955834	9636250	418	3136
Mock-PRRSV	mml-miR-146b-5p	5955834	9636250	625	563
Mock-PRRSV	mml-miR-147b	5955834	9636250	231	7021
Mock-PRRSV	mml-miR-148a	5955834	9636250	1149	4324
Mock-PRRSV	mml-miR-148b	5955834	9636250	455	570
Mock-PRRSV	mml-miR-151-3p	5955834	9636250	780	4592
Mock-PRRSV	mml-miR-151-5p	5955834	9636250	432	3329
Mock-PRRSV	mml-miR-152	5955834	9636250	83	9
Mock-PRRSV	mml-miR-154	5955834	9636250	31	3
Mock-PRRSV	mml-miR-155	5955834	9636250	2640	6692
Mock-PRRSV	mml-miR-15a	5955834	9636250	123	428
Mock-PRRSV	mml-miR-15b	5955834	9636250	1439	1268
Mock-PRRSV	mml-miR-16	5955834	9636250	1944	5745
Mock-PRRSV	mml-miR-17-3p	5955834	9636250	179	274
Mock-PRRSV	mml-miR-17-5p	5955834	9636250	688	1801
Mock-PRRSV	mml-miR-181a-3p	5955834	9636250	929	7737
Mock-PRRSV	mml-miR-181a-5p	5955834	9636250	105682	42287
Mock-PRRSV	mml-miR-181b	5955834	9636250	69008	8913
Mock-PRRSV	mml-miR-181c	5955834	9636250	1360	7189
Mock-PRRSV	mml-miR-181d	5955834	9636250	2403	1593
Mock-PRRSV	mml-miR-182	5955834	9636250	355	659
Mock-PRRSV	mml-miR-183	5955834	9636250	193	768
Mock-PRRSV	mml-miR-184	5955834	9636250	1229	58
Mock-PRRSV	mml-miR-185	5955834	9636250	9771	19621
Mock-PRRSV	mml-miR-186	5955834	9636250	422	3648
Mock-PRRSV	mml-miR-18a	5955834	9636250	24	259
Mock-PRRSV	mml-miR-18b	5955834	9636250	6	63
Mock-PRRSV	mml-miR-190a	5955834	9636250	4	57
Mock-PRRSV	mml-miR-191	5955834	9636250	39192	99683
Mock-PRRSV	mml-miR-192	5955834	9636250	7561	32952
Mock-PRRSV	mml-miR-193a-3p	5955834	9636250	537	1384
Mock-PRRSV	mml-miR-193a-5p	5955834	9636250	1706	242
Mock-PRRSV	mml-miR-193b	5955834	9636250	1780	1660
Mock-PRRSV	mml-miR-194	5955834	9636250	115	21
Mock-PRRSV	mml-miR-195	5955834	9636250	18	29
Mock-PRRSV	mml-miR-196a	5955834	9636250	1697	431
Mock-PRRSV	mml-miR-196b	5955834	9636250	612	645
Mock-PRRSV	mml-miR-197	5955834	9636250	251	5
Mock-PRRSV	mml-miR-199a	5955834	9636250	0	55
Mock-PRRSV	mml-miR-199a-3p	5955834	9636250	187	8487
Mock-PRRSV	mml-miR-199a-5p	5955834	9636250	0	55
Mock-PRRSV	mml-miR-19b	5955834	9636250	60	100
Mock-PRRSV	mml-miR-200a	5955834	9636250	71	6111
Mock-PRRSV	mml-miR-200c	5955834	9636250	18	19
Mock-PRRSV	mml-miR-204	5955834	9636250	857	423
Mock-PRRSV	mml-miR-205	5955834	9636250	59	15
Mock-PRRSV	mml-miR-206	5955834	9636250	91	14
Mock-PRRSV	mml-miR-20a	5955834	9636250	165	631
Mock-PRRSV	mml-miR-20b	5955834	9636250	78	81
Mock-PRRSV	mml-miR-21	5955834	9636250	86272	2369620
Mock-PRRSV	mml-miR-210	5955834	9636250	1051	713
Mock-PRRSV	mml-miR-215	5955834	9636250	951	7534
Mock-PRRSV	mml-miR-217b	5955834	9636250	15	56
Mock-PRRSV	mml-miR-218	5955834	9636250	1	13
Mock-PRRSV	mml-miR-219	5955834	9636250	2	24
Mock-PRRSV	mml-miR-219-3p	5955834	9636250	11	24
Mock-PRRSV	mml-miR-219-5p	5955834	9636250	1101	8322
Mock-PRRSV	mml-miR-22	5955834	9636250	1935	1684
Mock-PRRSV	mml-miR-221	5955834	9636250	52644	199587
Mock-PRRSV	mml-miR-222	5955834	9636250	31316	96944
Mock-PRRSV	mml-miR-23a	5955834	9636250	15398	22243
Mock-PRRSV	mml-miR-23b	5955834	9636250	2590	9039
Mock-PRRSV	mml-miR-24-3p	5955834	9636250	15177	9527
Mock-PRRSV	mml-miR-24-5p	5955834	9636250	10	126
Mock-PRRSV	mml-miR-25	5955834	9636250	32751	11392
Mock-PRRSV	mml-miR-26a	5955834	9636250	3628	9789
Mock-PRRSV	mml-miR-26b	5955834	9636250	1396	3833
Mock-PRRSV	mml-miR-27a	5955834	9636250	2048	9748
Mock-PRRSV	mml-miR-27b	5955834	9636250	1939	8853
Mock-PRRSV	mml-miR-28	5955834	9636250	830	6082
Mock-PRRSV	mml-miR-296-3p	5955834	9636250	427	3768
Mock-PRRSV	mml-miR-296-5p	5955834	9636250	156	59
Mock-PRRSV	mml-miR-299-3p	5955834	9636250	139	195
Mock-PRRSV	mml-miR-299-5p	5955834	9636250	233	4
Mock-PRRSV	mml-miR-29a	5955834	9636250	43775	58790
Mock-PRRSV	mml-miR-29b	5955834	9636250	93	788
Mock-PRRSV	mml-miR-29c	5955834	9636250	203	683
Mock-PRRSV	mml-miR-301a	5955834	9636250	43	272
Mock-PRRSV	mml-miR-301b	5955834	9636250	415	8381
Mock-PRRSV	mml-miR-30a-3p	5955834	9636250	2158	8045
Mock-PRRSV	mml-miR-30a-5p	5955834	9636250	12415	194948
Mock-PRRSV	mml-miR-30b	5955834	9636250	52	108
Mock-PRRSV	mml-miR-30c	5955834	9636250	856	3558
Mock-PRRSV	mml-miR-30d	5955834	9636250	10173	9699
Mock-PRRSV	mml-miR-30e	5955834	9636250	447	4028
Mock-PRRSV	mml-miR-31	5955834	9636250	4080	9639
Mock-PRRSV	mml-miR-3140	5955834	9636250	69	171
Mock-PRRSV	mml-miR-3173	5955834	9636250	12	18
Mock-PRRSV	mml-miR-32	5955834	9636250	6	115
Mock-PRRSV	mml-miR-320a	5955834	9636250	125980	168605
Mock-PRRSV	mml-miR-320b	5955834	9636250	775	9776
Mock-PRRSV	mml-miR-323-3p	5955834	9636250	495	120
Mock-PRRSV	mml-miR-323-5p	5955834	9636250	29	6
Mock-PRRSV	mml-miR-324-3p	5955834	9636250	17	47
Mock-PRRSV	mml-miR-324-5p	5955834	9636250	594	4320
Mock-PRRSV	mml-miR-329	5955834	9636250	64	36
Mock-PRRSV	mml-miR-330-3p	5955834	9636250	2072	5664
Mock-PRRSV	mml-miR-330-5p	5955834	9636250	1	32
Mock-PRRSV	mml-miR-331-3p	5955834	9636250	510	946
Mock-PRRSV	mml-miR-338-3p	5955834	9636250	1	16
Mock-PRRSV	mml-miR-339-3p	5955834	9636250	322	155
Mock-PRRSV	mml-miR-339-5p	5955834	9636250	197	288
Mock-PRRSV	mml-miR-33a	5955834	9636250	530	8424
Mock-PRRSV	mml-miR-340	5955834	9636250	1282	8910
Mock-PRRSV	mml-miR-342-3p	5955834	9636250	4453	3296
Mock-PRRSV	mml-miR-342-5p	5955834	9636250	661	225
Mock-PRRSV	mml-miR-346	5955834	9636250	52	4
Mock-PRRSV	mml-miR-34b	5955834	9636250	59	37
Mock-PRRSV	mml-miR-34c-3p	5955834	9636250	27	2
Mock-PRRSV	mml-miR-34c-5p	5955834	9636250	11035	34325
Mock-PRRSV	mml-miR-361-3p	5955834	9636250	45	97
Mock-PRRSV	mml-miR-361-5p	5955834	9636250	247	177
Mock-PRRSV	mml-miR-362-3p	5955834	9636250	6	32
Mock-PRRSV	mml-miR-362-5p	5955834	9636250	18	51
Mock-PRRSV	mml-miR-363	5955834	9636250	753	1260
Mock-PRRSV	mml-miR-365	5955834	9636250	2169	1655
Mock-PRRSV	mml-miR-369-3p	5955834	9636250	14	64
Mock-PRRSV	mml-miR-369-5p	5955834	9636250	38	15
Mock-PRRSV	mml-miR-371-5p	5955834	9636250	7256	1132
Mock-PRRSV	mml-miR-372	5955834	9636250	563	243
Mock-PRRSV	mml-miR-373	5955834	9636250	15	7
Mock-PRRSV	mml-miR-374a	5955834	9636250	84	399
Mock-PRRSV	mml-miR-374b	5955834	9636250	653	1116
Mock-PRRSV	mml-miR-375	5955834	9636250	30	4
Mock-PRRSV	mml-miR-376a	5955834	9636250	26	6
Mock-PRRSV	mml-miR-376b	5955834	9636250	10	9
Mock-PRRSV	mml-miR-376c	5955834	9636250	72	21
Mock-PRRSV	mml-miR-377	5955834	9636250	14	3
Mock-PRRSV	mml-miR-378a	5955834	9636250	12034	62518
Mock-PRRSV	mml-miR-378d	5955834	9636250	587	8878
Mock-PRRSV	mml-miR-379	5955834	9636250	116	11
Mock-PRRSV	mml-miR-380	5955834	9636250	15	7
Mock-PRRSV	mml-miR-382	5955834	9636250	519	80
Mock-PRRSV	mml-miR-409-3p	5955834	9636250	178	95
Mock-PRRSV	mml-miR-409-5p	5955834	9636250	52	88
Mock-PRRSV	mml-miR-410	5955834	9636250	65	9
Mock-PRRSV	mml-miR-411	5955834	9636250	78	389
Mock-PRRSV	mml-miR-412	5955834	9636250	23	0
Mock-PRRSV	mml-miR-421	5955834	9636250	247	497
Mock-PRRSV	mml-miR-423-3p	5955834	9636250	885	9740
Mock-PRRSV	mml-miR-423-5p	5955834	9636250	156306	27857
Mock-PRRSV	mml-miR-424	5955834	9636250	47	152
Mock-PRRSV	mml-miR-425	5955834	9636250	235	280
Mock-PRRSV	mml-miR-429	5955834	9636250	83	9783
Mock-PRRSV	mml-miR-449b	5955834	9636250	4	16
Mock-PRRSV	mml-miR-450a	5955834	9636250	2	44
Mock-PRRSV	mml-miR-454	5955834	9636250	7	90
Mock-PRRSV	mml-miR-455-3p	5955834	9636250	241	145
Mock-PRRSV	mml-miR-455-5p	5955834	9636250	353	7822
Mock-PRRSV	mml-miR-4667	5955834	9636250	11	19
Mock-PRRSV	mml-miR-4796	5955834	9636250	33	53
Mock-PRRSV	mml-miR-484	5955834	9636250	38	35
Mock-PRRSV	mml-miR-485-3p	5955834	9636250	128	6
Mock-PRRSV	mml-miR-485-5p	5955834	9636250	703	51
Mock-PRRSV	mml-miR-486-3p	5955834	9636250	3	22
Mock-PRRSV	mml-miR-486-5p	5955834	9636250	231	163
Mock-PRRSV	mml-miR-487b	5955834	9636250	217	21
Mock-PRRSV	mml-miR-491-5p	5955834	9636250	6	22
Mock-PRRSV	mml-miR-494	5955834	9636250	80	7
Mock-PRRSV	mml-miR-495	5955834	9636250	704	131
Mock-PRRSV	mml-miR-496	5955834	9636250	15	13
Mock-PRRSV	mml-miR-497	5955834	9636250	22	58
Mock-PRRSV	mml-miR-499-5p	5955834	9636250	968	7112
Mock-PRRSV	mml-miR-502-3p	5955834	9636250	1156	8040
Mock-PRRSV	mml-miR-503	5955834	9636250	849	6089
Mock-PRRSV	mml-miR-504	5955834	9636250	31	210
Mock-PRRSV	mml-miR-505	5955834	9636250	11	127
Mock-PRRSV	mml-miR-532-3p	5955834	9636250	299	40
Mock-PRRSV	mml-miR-532-5p	5955834	9636250	214	4651
Mock-PRRSV	mml-miR-539	5955834	9636250	15	1
Mock-PRRSV	mml-miR-541	5955834	9636250	289	46
Mock-PRRSV	mml-miR-542-3p	5955834	9636250	670	5159
Mock-PRRSV	mml-miR-543	5955834	9636250	948	175
Mock-PRRSV	mml-miR-576-3p	5955834	9636250	1	13
Mock-PRRSV	mml-miR-582-3p	5955834	9636250	672	5286
Mock-PRRSV	mml-miR-582-5p	5955834	9636250	50	69
Mock-PRRSV	mml-miR-584	5955834	9636250	2511	29
Mock-PRRSV	mml-miR-590-3p	5955834	9636250	64	510
Mock-PRRSV	mml-miR-590-5p	5955834	9636250	4	31
Mock-PRRSV	mml-miR-598	5955834	9636250	45	110
Mock-PRRSV	mml-miR-605	5955834	9636250	29	8
Mock-PRRSV	mml-miR-615-5p	5955834	9636250	43	3
Mock-PRRSV	mml-miR-628-3p	5955834	9636250	19	1
Mock-PRRSV	mml-miR-628-5p	5955834	9636250	7	55
Mock-PRRSV	mml-miR-652	5955834	9636250	9	51
Mock-PRRSV	mml-miR-654-3p	5955834	9636250	31	9
Mock-PRRSV	mml-miR-654-5p	5955834	9636250	25	0
Mock-PRRSV	mml-miR-656	5955834	9636250	15	9
Mock-PRRSV	mml-miR-660	5955834	9636250	52	308
Mock-PRRSV	mml-miR-671-3p	5955834	9636250	5	16
Mock-PRRSV	mml-miR-676	5955834	9636250	22	151
Mock-PRRSV	mml-miR-7	5955834	9636250	829	5350
Mock-PRRSV	mml-miR-708	5955834	9636250	367	3440
Mock-PRRSV	mml-miR-760	5955834	9636250	221	322
Mock-PRRSV	mml-miR-873	5955834	9636250	774	6784
Mock-PRRSV	mml-miR-874	5955834	9636250	10	26
Mock-PRRSV	mml-miR-876-3p	5955834	9636250	1071	8014
Mock-PRRSV	mml-miR-876-5p	5955834	9636250	825	6041
Mock-PRRSV	mml-miR-877	5955834	9636250	2285	910
Mock-PRRSV	mml-miR-887	5955834	9636250	98	69
Mock-PRRSV	mml-miR-889	5955834	9636250	513	285
Mock-PRRSV	mml-miR-9	5955834	9636250	289	8274
Mock-PRRSV	mml-miR-92a	5955834	9636250	6289	28223
Mock-PRRSV	mml-miR-92b	5955834	9636250	65	21
Mock-PRRSV	mml-miR-93	5955834	9636250	3728	9696
Mock-PRRSV	mml-miR-940	5955834	9636250	40	53
Mock-PRRSV	mml-miR-942	5955834	9636250	27	32
Mock-PRRSV	mml-miR-95	5955834	9636250	24	215
Mock-PRRSV	mml-miR-96	5955834	9636250	48	185
Mock-PRRSV	mml-miR-98	5955834	9636250	1300	9717
Mock-PRRSV	mml-miR-99a	5955834	9636250	5	16
Mock-PRRSV	mml-miR-99b	5955834	9636250	9169	69402
